# Supplementary material for: Understanding Bio-Orthogonal Strain-Driven Sydnone Cycloadditions: Data-Assisted Profiles and the Search for Linear Relationships
Source: Molecules. 2025 Jun 27;30(13):2770. doi: 10.3390/molecules30132770 (PMC12251426; doi:10.3390/molecules30132770)
Supplement: Supplementary file 1 [file molecules-30-02770-s001.zip]

Archive with 1 entries (1 files):
- molecules-3702577-supplementary.pdf
